# Supplementary material for: Zinc as adjunct treatment for clinical severe infection in young infants: A randomized double-blind placebo-controlled trial in India and Nepal
Source: PLoS Med. 2025 Oct 9;22(10):e1004759. doi: 10.1371/journal.pmed.1004759 (PMC12527131; doi:10.1371/journal.pmed.1004759)
Supplement: S1 Data — This file provides the de-identified individual-level data used to generate S3 Table, including plasma zinc concentrations at enrollment and discharge for infants in the two trial arms. The dataset is restricted to the subsample from Kalawati Saran Children’s Hospital. (CSV) [file pmed.1004759.s010.csv]

Plasma zinc concentration at enrollment (_mol/L)	Plasma zinc concentration at discharge (_mol/L)	Treatment
7.7028768	7.8704883	Placebo
8.18900013	9.295000076	Placebo
	8.203	Placebo
9.68999958		Placebo
	11.502	Placebo
10.7961696	10.0701234	Placebo
8.669	10.523	Placebo
9.1387818	7.9988553	Placebo
4.736	7.948	Placebo
10.39299965	8.413999557	Placebo
8.182		Placebo
6.786	23.108	Placebo
5.033	6.859	Placebo
10.03100014	9.427000046	Placebo
8.975999832	8.069999695	Placebo
17.36300087		Placebo
10.2391272	8.9334252	Placebo
6.027	10.265	Placebo
13.30599976		Placebo
12.75899982	10.13599968	Placebo
17.807	22.884	Placebo
11.63500023		Placebo
9.312000275		Placebo
7.413000107		Placebo
9.753000259		Placebo
21.505	8.523	Placebo
6.894000053	6.972000122	Placebo
5.783094	8.7266304	Placebo
9.522999763	10.85700035	Placebo
22.76399994	14.51000023	Placebo
7.749000072		Placebo
11.63500023	9.875	Placebo
10.1190222	11.5733484	Placebo
7.308000088	9.416999817	Placebo
10.93400002	9.081999779	Placebo
9.791000366		Placebo
10.68500042		Placebo
10.82999992		Placebo
34.447	13.349	Zinc
9.300999641	10.34500027	Zinc
9.536000252	14.7670002	Zinc
8.376999855	15.22900009	Zinc
7.949999809	7.020999908	Zinc
8.499	9.002	Zinc
7.996851	11.2699341	Zinc
10.941	12.254	Zinc
7.7403159	11.3671656	Zinc
12.62199974	11.58699989	Zinc
11.68299961	11.71899986	Zinc
11.28299999	11.27799988	Zinc
8.7978825	12.0813696	Zinc
12.1533867	14.2832691	Zinc
6.396	5.808	Zinc
14.856	8.325	Zinc
4.522	10.437	Zinc
11.029	9.309	Zinc
9.795999527	13.7159996	Zinc
7.899000168	14.85200024	Zinc
6.282999992	16.10400009	Zinc
8.984000206		Zinc
10.4470236		Zinc
5.090000153	19.75300026	Zinc
6.624000072	9.770999908	Zinc
8.201000214		Zinc
10.60000038	15.62300014	Zinc
15.20400047	10.22900009	Zinc
11.77200031	12.92700005	Zinc
7.677999973	12.09500027	Zinc
8.343000412	13.02600002	Zinc
10.7869997		Zinc
8.892000198	19.30599976	Zinc
10.84000015		Zinc
9.369000435		Zinc
8.4951108	13.0084119	Zinc
